# Supplementary material for: Foraging, Farming or Shopping? A Decision Matrix Approach for Food Environment Assessments
Source: Int J Environ Res Public Health. 2025 Apr 30;22(5):711. doi: 10.3390/ijerph22050711 (PMC12110889; doi:10.3390/ijerph22050711)
Supplement: Supplementary file 1 [file ijerph-22-00711-s001.zip]

Archive with 4 entries (4 files):
- S1 Focus Group Protocol and Data Collection Sheets.pdf
- S2 Food Environment Preference Ranking Results.xlsx
- S3 Taste Preference Ranking Results.xlsx
- S4 Market Price Comparison Results.xlsx
