# Supplementary material for: Foraging, Farming or Shopping? A Decision Matrix Approach for Food Environment Assessments
Source: Int J Environ Res Public Health. 2025 Apr 30;22(5):711. doi: 10.3390/ijerph22050711 (PMC12110889; doi:10.3390/ijerph22050711)
Supplement: Supplementary file 1 [file ijerph-22-00711-s001.zip › S2 Food Environment Preference Ranking Results.xlsx]

## Sheet: Metadata
Metadata
Data Collection Date	2025-09-01
Date Entry Date	25 and 26/1/2025
Focus Group Facilitators	Lilly Zeitler
Thai - Pgaz K'Nyau Translator	Maneewan Nepho
Focus Group #1 Participants:	1403, 1210, 1211, 1206, 1608, 1101, 1510, 1505
Focus Group #2 Participants:	1201, 1501Wold, 1601, 1203, 1801, 1702, 1703, 1705

## Sheet: Average
Disaggregated Food Environment Preference Ranking Results												Aggregated Food Environment Preference Ranking Results by FE Type								Unweighted Food Environment Preference Ranking Results								Weighted Food Environment Preference Ranking Results
Food Environment Characteristics	Weight	Forest	Rotational Farm	Agricultural Stream	Home garden	Village Kiosk	Fresh market	Convenience Store	Supermarket	Community and Kin			Wild	Wild-Cultivated	Informal Market	Formal Market	Community and Kin				Wild	Wild-Cultivated	Informal Market	Formal Market	Community and Kin			Criteria	Weight	Wild	Wild-Cultivated	Informal Market	Formal Market	Community and Kin
Affordability	3.8125	4.875	4.875	4.625	5	2.75	1.875	1.3125	1.4375	4.6875		Affordability	4.875	4.83333	2.3125	1.375	4.6875			Affordability	3.7875	3.7625	1.90625	1.1375	3.5			Affordability	3.8125	4.875	4.83333	2.3125	1.375	4.6875
Convenience	4.125	4.375	4.4375	4.0625	4.875	3.8125	1.875	1.5	1.3125	4.5		Convenience	4.375	4.45833	2.84375	1.40625	4.5			Convenience	3.5625	3.64583	2.275	1.0625	3.65			Convenience	4.125	4.375	4.45833	2.84375	1.40625	4.5
Access	4.0625	4.375	4.625	4.125	4.875	3.9375	1.5	1.1875	1.25	4.3125		Access	4.375	4.54167	2.71875	1.21875	4.3125			Access	3.4625	3.58333	2.15	0.925	3.45			Access	4.0625	4.375	4.54167	2.71875	1.21875	4.3125
Availability	3.4375	4.0625	4.25	4	4.5625	3.3125	2.875	1.5	1.75	3.9375		Availability	4.0625	4.27083	3.09375	1.625	3.9375			Availability	2.775	2.87917	2.09375	1.075	2.6625			Availability	3.4375	4.0625	4.27083	3.09375	1.625	3.9375
Desirability	4	4.5625	4.8125	4.5	4.875	3.1875	2.375	1.4375	1.5625	4		Desirability	4.5625	4.72917	2.78125	1.5	4			Desirability	3.6375	3.775	2.2375	1.175	3.2375			Desirability	4	4.5625	4.72917	2.78125	1.5	4
Taste	4.625	4.8125	4.625	4.8125	4.625	2.9375	2.9375	1.6875	1.9375	4.6875		Taste	4.8125	4.6875	2.9375	1.8125	4.6875			Taste	4.3125	4.24167	2.6375	1.63125	4.2375			Taste	4.625	4.8125	4.6875	2.9375	1.8125	4.6875
Satiety	4.3125	4.75	4.9375	4.5	4.75	2.75	2.75	1.625	1.9375	4.6875		Satiety	4.75	4.72917	2.75	1.78125	4.6875			Satiety	3.9875	3.97083	2.34375	1.49375	3.9375			Satiety	4.3125	4.75	4.72917	2.75	1.78125	4.6875
Affect	4.3125	4.3125	4.5625	4.8125	4.5625	3.625	2.875	1.6875	1.9375	4.625		Affect	4.3125	4.64583	3.25	1.8125	4.625			Affect	3.7375	4.03333	2.85	1.54375	4.025			Affect	4.3125	4.3125	4.64583	3.25	1.8125	4.625
Safety	4.375	5	4.8125	4.75	4.75	2.6875	2.5	2.1875	2.25	4.5		Safety	5	4.77083	2.59375	2.21875	4.5			Safety	4.4375	4.23333	2.3125	2	4.0125			Safety	4.375	5	4.77083	2.59375	2.21875	4.5
Freshness	3.75	5	4.8125	4.9375	4.9375	2.6875	2.375	1.75	1.875	4.3125		Freshness	5	4.89583	2.53125	1.8125	4.3125			Freshness	3.8125	3.74583	1.94375	1.41875	3.25			Freshness	3.75	5	4.89583	2.53125	1.8125	4.3125
Health	4.1875	4.875	4.75	4.75	4.9375	3.25	2.0625	2.0625	2.0625	4.5		Health	4.875	4.8125	2.65625	2.0625	4.5			Health	4.0875	4.025	2.24375	1.74375	3.7625			Health	4.1875	4.875	4.8125	2.65625	2.0625	4.5
Sustainability	3.75	4.875	4.875	4.625	4.625	3.3125	2.25	1.875	1.875	4.125		Sustainability	4.875	4.70833	2.78125	1.875	4.125			Sustainability	3.65	3.5125	2.04375	1.39375	3.0125			Sustainability	3.75	4.875	4.70833	2.78125	1.875	4.125
Culture	3.75	4.4375	4.75	4.375	4.6875	2.125	2.1875	1.375	1.25	4.125		Culture	4.4375	4.60417	2.15625	1.3125	4.125			Culture	3.425	3.53333	1.64375	1	3.1125			Culture	3.75	4.4375	4.60417	2.15625	1.3125	4.125
Average	4.03846	4.63942	4.70192	4.52885	4.77404	3.10577	2.34135	1.62981	1.72596	4.38462		Average	4.63942	4.66827	2.72356	1.67788	4.38462			Average	3.74423	3.76474	2.20625	1.35385	3.52692			Weighted Sum	4.03846	3.74423	3.76474	2.20625	1.35385	3.52692

## Sheet: Age Aggregated
	Wild	Wild-Cultivated	Informal Market	Formal Market	Community and Kin
<35 years old	3.49615	3.55385	2.13077	1.44808	2.81154
35 - <45 years old	3.73846	3.81966	2.28205	1.53077	3.67436
45 - <55 years old	3.58462	3.41282	2.05	1.18846	3.44615
>55 years old	4.29231	4.28077	2.38077	1.14231	4.27308

## Sheet: 1201
	Weight	Forest	Rotational Farm	Agricultural Stream	Home garden	Village Kiosk	Fresh market	Convenience Store	Supermarket	Community and Kin			Wild	Wild-Cultivated	Informal Market	Formal Market	Community and Kin				Wild	Wild-Cultivated	Informal Market	Formal Market	Community and Kin
Affordability	5	5	5	5	5	4	3	2	1	4		Affordability	5	5	3.5	1.5	4			Affordability	5	5	3.5	1.5	4
Convenience	4	5	5	5	5	5	2	1	1	5		Convenience	5	5	3.5	1	5			Convenience	4	4	2.8	0.8	4
Access	3	5	5	5	5	5	2	2	1	5		Access	5	5	3.5	1.5	5			Access	3	3	2.1	0.9	3
Availability	3	5	5	3	5	4	3	1	1	5		Availability	5	4.33333	3.5	1	5			Availability	3	2.6	2.1	0.6	3
Desirability	4	5	5	5	5	4	4	2	2	5		Desirability	5	5	4	2	5			Desirability	4	4	3.2	1.6	4
Taste	3	5	5	5	5	3	2	1	1	5		Taste	5	5	2.5	1	5			Taste	3	3	1.5	0.6	3
Satiety	3	5	5	5	4	3	3	1	2	5		Satiety	5	4.66667	3	1.5	5			Satiety	3	2.8	1.8	0.9	3
Affect	4	5	5	5	5	5	3	1	1	5		Affect	5	5	4	1	5			Affect	4	4	3.2	0.8	4
Safety	5	5	5	5	5	3	3	1	1	5		Safety	5	5	3	1	5			Safety	5	5	3	1	5
Freshness	4	5	5	5	5	3	2	1	1	5		Freshness	5	5	2.5	1	5			Freshness	4	4	2	0.8	4
Health	4	5	5	5	5	5	2	3	3	5		Health	5	5	3.5	3	5			Health	4	4	2.8	2.4	4
Sustainability	3	5	5	5	5	5	3	2	2	5		Sustainability	5	5	4	2	5			Sustainability	3	3	2.4	1.2	3
Cultural Appropriateness	4	5	5	5	5	3	2	1	1	5		Cultural Appropriateness	5	5	2.5	1	5			Cultural Appropriateness	4	4	2	0.8	4
Average		5	5	4.84615	4.92308	4	2.61538	1.46154	1.38462	4.92308		Average	5	4.92308	3.30769	1.42308	4.92308			Average	3.76923	3.72308	2.49231	1.06923	3.69231

## Sheet: 1501Wold
	Weight	Forest	Rotational Farm	Agricultural Stream	Home garden	Village Kiosk	Fresh market	Convenience Store	Supermarket	Community and Kin			Wild	Wild-Cultivated	Informal Market	Formal Market	Community and Kin				Wild	Wild-Cultivated	Informal Market	Formal Market	Community and Kin
Affordability	5	5	5	5	5	4	3	1	2	4		Affordability	5	5	3.5	1.5	4			Affordability	5	5	3.5	1.5	4
Convenience	5	5	5	5	5	5	2	2	2	5		Convenience	5	5	3.5	2	5			Convenience	5	5	3.5	2	5
Access	5	5	5	5	5	5	2	2	2	5		Access	5	5	3.5	2	5			Access	5	5	3.5	2	5
Availability	4	5	5	5	5	4	3	1	1	5		Availability	5	5	3.5	1	5			Availability	4	4	2.8	0.8	4
Desirability	4	5	5	5	5	4	4	2	2	5		Desirability	5	5	4	2	5			Desirability	4	4	3.2	1.6	4
Taste	5	5	5	5	5	3	2	1	1	5		Taste	5	5	2.5	1	5			Taste	5	5	2.5	1	5
Satiety	5	5	5	5	5	3	2	1	1	5		Satiety	5	5	2.5	1	5			Satiety	5	5	2.5	1	5
Affect	4	5	5	5	5	4	3	1	1	5		Affect	5	5	3.5	1	5			Affect	4	4	2.8	0.8	4
Safety	4	5	5	5	5	3	3	1	1	5		Safety	5	5	3	1	5			Safety	4	4	2.4	0.8	4
Freshness	3	5	5	5	5	3	2	1	1	5		Freshness	5	5	2.5	1	5			Freshness	3	3	1.5	0.6	3
Health	4	5	5	5	5	5	1	3	3	5		Health	5	5	3	3	5			Health	4	4	2.4	2.4	4
Sustainability	3	5	5	5	5	5	3	2	2	5		Sustainability	5	5	4	2	5			Sustainability	3	3	2.4	1.2	3
Cultural Appropriateness	3	5	5	5	5	3	2	2	1	5		Cultural Appropriateness	5	5	2.5	1.5	5			Cultural Appropriateness	3	3	1.5	0.9	3
Average		5	5	5	5	3.92308	2.46154	1.53846	1.53846	4.92308		Average	5	5	3.19231	1.53846	4.92308			Average	4.15385	4.15385	2.65385	1.27692	4.07692

## Sheet: 1601
Food Environment Characteristic	Weight	Forest	Rotational Farm	Agricultural Stream	Home garden	Village Kiosk	Fresh market	Convenience Store	Supermarket	Community and Kin		Food Environment Characteristic	Wild	Wild-Cultivated	Informal Market	Formal Market	Community and Kin				Wild	Wild-Cultivated	Informal Market	Formal Market	Community and Kin
Affordability	5	5	5	5	5	4	3	1	1	4		Affordability	5	5	3.5	1	4			Affordability	5	5	3.5	1	4
Convenience	5	5	5	5	5	5	1	1	1	5		Convenience	5	5	3	1	5			Convenience	5	5	3	1	5
Access	5	5	5	5	5	5	1	1	1	5		Access	5	5	3	1	5			Access	5	5	3	1	5
Availability	4	5	5	5	5	4	3	1	1	5		Availability	5	5	3.5	1	5			Availability	4	4	2.8	0.8	4
Desirability	4	5	5	5	5	4	4	2	2	5		Desirability	5	5	4	2	5			Desirability	4	4	3.2	1.6	4
Taste	5	5	5	5	5	3	2	1	1	5		Taste	5	5	2.5	1	5			Taste	5	5	2.5	1	5
Satiety	5	5	5	5	5	3	2	1	1	5		Satiety	5	5	2.5	1	5			Satiety	5	5	2.5	1	5
Affect	4	5	5	5	5	4	3	1	1	5		Affect	5	5	3.5	1	5			Affect	4	4	2.8	0.8	4
Safety	4	5	5	5	5	3	3	1	1	5		Safety	5	5	3	1	5			Safety	4	4	2.4	0.8	4
Freshness	3	5	5	5	5	3	2	1	1	5		Freshness	5	5	2.5	1	5			Freshness	3	3	1.5	0.6	3
Health	4	5	5	5	5	5	1	1	3	5		Health	5	5	3	2	5			Health	4	4	2.4	1.6	4
Sustainability	3	5	5	5	5	5	2	2	2	5		Sustainability	5	5	3.5	2	5			Sustainability	3	3	2.1	1.2	3
Cultural Appropriateness	3	5	5	5	5	2	2	1	1	5		Cultural Appropriateness	5	5	2	1	5			Cultural Appropriateness	3	3	1.2	0.6	3
Average		5	5	5	5	3.84615	2.23077	1.15385	1.30769	4.92308		Average	5	5	3.03846	1.23077	4.92308			Average	4.15385	4.15385	2.53077	1	4.07692

## Sheet: 1203
	Weight	Forest	Rotational Farm	Agricultural Stream	Home garden	Village Kiosk	Fresh market	Convenience Store	Supermarket	Community and Kin			Wild	Wild-Cultivated	Informal Market	Formal Market	Community and Kin				Wild	Wild-Cultivated	Informal Market	Formal Market	Community and Kin
Affordability	5	5	5	5	5	3	2	2	2	5		Affordability	5	5	2.5	2	5			Affordability	5	5	2.5	2	5
Convenience	4	5	5	5	5	2	2	1	1	4		Convenience	5	5	2	1	4			Convenience	4	4	1.6	0.8	3.2
Access	4	4	5	5	5	3	1	1	1	5		Access	4	5	2	1	5			Access	3.2	4	1.6	0.8	4
Availability	3	5	5	5	5	2	1	1	1	5		Availability	5	5	1.5	1	5			Availability	3	3	0.9	0.6	3
Desirability	4	4	4	4	4	2	1	1	1	5		Desirability	4	4	1.5	1	5			Desirability	3.2	3.2	1.2	0.8	4
Taste	5	5	5	5	5	2	2	1	1	5		Taste	5	5	2	1	5			Taste	5	5	2	1	5
Satiety	4	5	5	5	5	3	3	2	2	5		Satiety	5	5	3	2	5			Satiety	4	4	2.4	1.6	4
Affect	5	5	5	5	5	5	4	2	2	5		Affect	5	5	4.5	2	5			Affect	5	5	4.5	2	5
Safety	5	5	5	5	5	3	3	4	4	4		Safety	5	5	3	4	4			Safety	5	5	3	4	4
Freshness	4	5	5	5	5	3	3	2	2	5		Freshness	5	5	3	2	5			Freshness	4	4	2.4	1.6	4
Health	5	5	5	5	5	3	3	3	2	4		Health	5	5	3	2.5	4			Health	5	5	3	2.5	4
Sustainability	3	5	5	5	5	4	3	3	3	4		Sustainability	5	5	3.5	3	4			Sustainability	3	3	2.1	1.8	2.4
Cultural Appropriateness	4	3	4	4	5	1	3	1	1	4		Cultural Appropriateness	3	4.33333	2	1	4			Cultural Appropriateness	2.4	3.46667	1.6	0.8	3.2
Average		4.69231	4.84615	4.84615	4.92308	2.76923	2.38462	1.84615	1.76923	4.61538		Average	4.69231	4.87179	2.57692	1.80769	4.61538			Average	3.98462	4.12821	2.21538	1.56154	3.90769

## Sheet: 1801
	Weight	Forest	Rotational Farm	Agricultural Stream	Home garden	Village Kiosk	Fresh market	Convenience Store	Supermarket	Community and Kin			Wild	Wild-Cultivated	Informal Market	Formal Market	Community and Kin				Wild	Wild-Cultivated	Informal Market	Formal Market	Community and Kin
Affordability	5	5	5	5	5	3	2	2	2	4		Affordability	5	5	2.5	2	4			Affordability	5	5	2.5	2	4
Convenience	4	5	5	4	5	2	2	1	2	3		Convenience	5	4.66667	2	1.5	3			Convenience	4	3.73333	1.6	1.2	2.4
Access	4	4	4	3	5	3	2	1	1	2		Access	4	4	2.5	1	2			Access	3.2	3.2	2	0.8	1.6
Availability	3	3	3	3	4	3	3	1	2	3		Availability	3	3.33333	3	1.5	3			Availability	1.8	2	1.8	0.9	1.8
Desirability	3	5	5	5	5	3	2	1	2	2		Desirability	5	5	2.5	1.5	2			Desirability	3	3	1.5	0.9	1.2
Taste	4	5	5	5	5	3	4	1	3	3		Taste	5	5	3.5	2	3			Taste	4	4	2.8	1.6	2.4
Satiety	4	5	5	4	5	3	3	1	3	3		Satiety	5	4.66667	3	2	3			Satiety	4	3.73333	2.4	1.6	2.4
Affect	4	4	4	4	4	4	3	1	2	3		Affect	4	4	3.5	1.5	3			Affect	3.2	3.2	2.8	1.2	2.4
Safety	4	5	5	5	5	3	3	3	3	3		Safety	5	5	3	3	3			Safety	4	4	2.4	2.4	2.4
Freshness	3	5	5	5	5	3	2	1	2	3		Freshness	5	5	2.5	1.5	3			Freshness	3	3	1.5	0.9	1.8
Health	4	5	5	5	5	3	3	2	3	4		Health	5	5	3	2.5	4			Health	4	4	2.4	2	3.2
Sustainability	5	5	5	5	5	3	2	1	2	3		Sustainability	5	5	2.5	1.5	3			Sustainability	5	5	2.5	1.5	3
Cultural Appropriateness	5	5	5	5	5	2	2	1	2	4		Cultural Appropriateness	5	5	2	1.5	4			Cultural Appropriateness	5	5	2	1.5	4
Average		4.69231	4.69231	4.46154	4.84615	2.92308	2.53846	1.30769	2.23077	3.07692		Average	4.69231	4.66667	2.73077	1.76923	3.07692			Average	3.78462	3.75897	2.16923	1.42308	2.50769

## Sheet: 1702
	Weight	Forest	Rotational Farm	Agricultural Stream	Home garden	Village Kiosk	Fresh market	Convenience Store	Supermarket	Community and Kin			Wild	Wild-Cultivated	Informal Market	Formal Market	Community and Kin				Wild	Wild-Cultivated	Informal Market	Formal Market	Community and Kin
Affordability	5	5	5	5	5	3	3	2	2	5		Affordability	5	5	3	2	5			Affordability	5	5	3	2	5
Convenience	4	5	5	4	5	3	2	2	1	4		Convenience	5	4.66667	2.5	1.5	4			Convenience	4	3.73333	2	1.2	3.2
Access	3	5	5	4	5	3	2	2	3	4		Access	5	4.66667	2.5	2.5	4			Access	3	2.8	1.5	1.5	2.4
Availability	3	5	5	5	5	3	3	4	4	4		Availability	5	5	3	4	4			Availability	3	3	1.8	2.4	2.4
Desirability	4	5	5	5	5	3	2	2	2	2		Desirability	5	5	2.5	2	2			Desirability	4	4	2	1.6	1.6
Taste	5	5	5	5	5	4	4	3	3	4		Taste	5	5	4	3	4			Taste	5	5	4	3	4
Satiety	4	5	5	5	5	3	3	3	3	4		Satiety	5	5	3	3	4			Satiety	4	4	2.4	2.4	3.2
Affect	4	5	5	5	5	5	5	3	3	4		Affect	5	5	5	3	4			Affect	4	4	4	2.4	3.2
Safety	4	5	5	5	5	3	3	2	2	4		Safety	5	5	3	2	4			Safety	4	4	2.4	1.6	3.2
Freshness	4	5	5	5	5	3	3	3	3	4		Freshness	5	5	3	3	4			Freshness	4	4	2.4	2.4	3.2
Health	4	5	5	5	5	3	3	3	3	4		Health	5	5	3	3	4			Health	4	4	2.4	2.4	3.2
Sustainability	5	5	4	4	5	3	3	3	3	4		Sustainability	5	4.33333	3	3	4			Sustainability	5	4.33333	3	3	4
Cultural Appropriateness	3	4	4	3	3	3	1	1	1	4		Cultural Appropriateness	4	3.33333	2	1	4			Cultural Appropriateness	2.4	2	1.2	0.6	2.4
Average		4.92308	4.84615	4.61538	4.84615	3.23077	2.84615	2.53846	2.53846	3.92308		Average	4.92308	4.76923	3.03846	2.53846	3.92308			Average	3.95385	3.8359	2.46923	2.03846	3.15385

## Sheet: 1703
	Weight	Forest	Rotational Farm	Agricultural Stream	Home garden	Village Kiosk	Fresh market	Convenience Store	Supermarket	Community and Kin			Wild	Wild-Cultivated	Informal Market	Formal Market	Community and Kin				Wild	Wild-Cultivated	Informal Market	Formal Market	Community and Kin
Affordability	5	5	5	5	5	3	2	2	2	5		Affordability	5	5	2.5	2	5			Affordability	5	5	2.5	2	5
Convenience	4	5	5	5	5	2	2	1	1	4		Convenience	5	5	2	1	4			Convenience	4	4	1.6	0.8	3.2
Access	4	4	5	5	5	3	1	1	1	5		Access	4	5	2	1	5			Access	3.2	4	1.6	0.8	4
Availability	3	5	5	5	5	2	1	1	1	5		Availability	5	5	1.5	1	5			Availability	3	3	0.9	0.6	3
Desirability	4	4	4	4	4	2	1	1	1	5		Desirability	4	4	1.5	1	5			Desirability	3.2	3.2	1.2	0.8	4
Taste	5	5	5	5	5	2	2	1	1	5		Taste	5	5	2	1	5			Taste	5	5	2	1	5
Satiety	4	5	5	5	5	3	3	2	2	5		Satiety	5	5	3	2	5			Satiety	4	4	2.4	1.6	4
Affect	5	5	5	5	5	5	4	2	2	5		Affect	5	5	4.5	2	5			Affect	5	5	4.5	2	5
Safety	5	5	5	5	5	3	3	4	4	4		Safety	5	5	3	4	4			Safety	5	5	3	4	4
Freshness	4	5	5	5	5	3	3	2	2	5		Freshness	5	5	3	2	5			Freshness	4	4	2.4	1.6	4
Health	5	5	5	5	5	3	3	3	2	4		Health	5	5	3	2.5	4			Health	5	5	3	2.5	4
Sustainability	3	5	5	5	5	4	3	3	3	4		Sustainability	5	5	3.5	3	4			Sustainability	3	3	2.1	1.8	2.4
Cultural Appropriateness	3	3	4	4	5	1	3	1	1	4		Cultural Appropriateness	3	4.33333	2	1	4			Cultural Appropriateness	1.8	2.6	1.2	0.6	2.4
Average		4.69231	4.84615	4.84615	4.92308	2.76923	2.38462	1.84615	1.76923	4.61538		Average	4.69231	4.87179	2.57692	1.80769	4.61538			Average	3.93846	4.06154	2.18462	1.54615	3.84615

[truncated: 10 more sheets: 1705, 1403, 1210, 1211, 1206, 1608, 1101, 1510, 1505, Template]
