# Supplementary material for: Foraging, Farming or Shopping? A Decision Matrix Approach for Food Environment Assessments
Source: Int J Environ Res Public Health. 2025 Apr 30;22(5):711. doi: 10.3390/ijerph22050711 (PMC12110889; doi:10.3390/ijerph22050711)
Supplement: Supplementary file 1 [file ijerph-22-00711-s001.zip › S3 Taste Preference Ranking Results.xlsx]

## Sheet: Age Aggregated
	Bland	Sour	Spicy	Bitter	Sweet	Fatty	Salty	MSG
<35 years old	3	3	2.75	3	2.75	4	3.75	4.33333
35 - <45 years old	4	3.16667	3.16667	3.33333	3	3.16667	2.5	3.83333
45 - <55 years old	4	3.5	2.5	4.5	2	2	3	3
> 55 years old	3	2.75	3.75	4.75	2	2	1.75	1.5
Average	3.57143	3.71429	3.42857	3.57143	2.42857	3	2.71429	3.28571

## Sheet: Average
Participant ID	Age	Date	Salty	Bland	Sour	Spicy	Bitter	Sweet	Fatty	MSG
1101Wyoung	30	Oct. 9, 2024	4	3	1	5	1	4	2	3
1210	50	Oct. 9, 2024	3	3	2	2	5	3	2	3
1206	37	Oct. 9, 2024	2	4	1	2	5	2	2	4
1505	38	Oct. 9, 2024	2	5	3	5	4	2	5	5
1608	24	Oct. 9, 2024	3	3	3	5	4	5	5	5
1211	30	Oct. 9, 2024	1	5	3	3	1	3	2	3
1510	55	Oct. 9, 2024	1	2	4	3	5	1	1	1
1101	60	Oct. 9, 2024	1	5	1	3	5	2	1	1
1403	37	Oct. 9, 2024	3	3	3	3	1	5	3	2
1801	29	Jan. 9, 2024	4	3	3	2	3	2	4	4
1702	40	Jan. 9, 2024	3	4	4	3	4	3	3	4
1703	40	Jan. 9, 2024	3	4	4	3	3	3	3	4
1705	30	Jan. 9, 2024	3	3	3	3	2	2	4	4
1601	58	Jan. 9, 2024	2	3	4	4	4	1	4	3
1501Wold	65	Jan. 9, 2024	3	2	2	5	5	4	2	1
1201	46	Jan. 9, 2024	3	5	5	3	4	1	2	3
1203	38	Jan. 9, 2024	2	4	4	3	3	3	3	4
Average			2.71429	3.57143	3.71429	3.42857	3.57143	2.42857	3	3.28571

## Sheet: FGD#2
Participant ID	Age	Date	Bland	Sour	Spicy	Bitter	Sweet	Fatty	Salty	MSG
1101Wyoung	30	Oct. 9, 2024	3	1	5	1	4	2	4	3
1210	50	Oct. 9, 2024	3	2	2	5	3	2	3	3
1206	37	Oct. 9, 2024	4	1	2	5	2	2	2	4
1505	38	Oct. 9, 2024	5	3	5	4	2	5	2	5
1608	24	Oct. 9, 2024	3	3	5	4	5	5	3	5
1211	30	Oct. 9, 2024	5	3	3	1	3	2	1	3
1510	55	Oct. 9, 2024	2	4	3	5	1	1	1	1
1101	60	Oct. 9, 2024	5	1	3	5	2	1	1	1
1403	37	Oct. 9, 2024	3	3	3	1	5	3	3	2

## Sheet: FGD#4
Participant ID	Age	Date	Bland	Sour	Spicy	Bitter	Sweet	Fatty	Salty	MSG
1801	29	Jan. 9, 2024	3	3	2	3	2	4	4	4
1702	40	Jan. 9, 2024	4	4	3	4	3	3	3	4
1703	40	Jan. 9, 2024	4	4	3	3	3	3	3	4
1705	30	Jan. 9, 2024	3	3	3	2	2	4	3	4
1601	58	Jan. 9, 2024	3	4	4	4	1	4	2	3
1501Wold	65	Jan. 9, 2024	2	2	5	5	4	2	3	1
1201	46	Jan. 9, 2024	5	5	3	4	1	2	3	3
1203	38	Jan. 9, 2024	4	4	3	3	3	3	2	4
