# Supplementary material for: Foraging, Farming or Shopping? A Decision Matrix Approach for Food Environment Assessments
Source: Int J Environ Res Public Health. 2025 Apr 30;22(5):711. doi: 10.3390/ijerph22050711 (PMC12110889; doi:10.3390/ijerph22050711)
Supplement: Supplementary file 1 [file ijerph-22-00711-s001.zip › S4 Market Price Comparison Results.xlsx]

## Sheet: Average Price Per Food Group
Food Group	Formal Market	Informal Market	% Difference
Fruit	1.81864	1.06738	52.0621
Dark Green Leafy Vegetables	2.90593	0.987005	98.585
Vitamin A-rich fruit and vegetables	1.56807	0.812816	63.443
Other Vegetables	2.16766	1.31164	49.2067
Meat	3.89738	3.08773	23.1822
Seafood	7.42402	5.95244	22.0026
Eggs	4.95577	4.07515	19.5023

## Sheet: Dec. 6, 2023
Food Group	Item	Tesco Lotus (THB)*	Fresh Market (THB)*				Average Price per Food Group (THB)					Average Price per Food Group (USD)				Exchange Rate	35.2417
Fruit	Oranges	49	35
Fruit	Green mango	79	35					Formal Market	Informal Market				Formal Market	Informal Market
Dark green leafy vegetables	Morning glory	127	25				Fruit	64	35			Fruit	1.81603	0.993142
Dark green leafy vegetables	Kale	133	60				Dark Green Leafy Vegetables	130	30			Dark Green Leafy Vegetables	3.68881	0.851264
Vitamin-A rich fruits and vegetables	Pumpkin	27	15				Vitamin A-rich fruit and vegetables	27	15			Vitamin A-rich fruit and vegetables	0.766138	0.425632
Other vegetables	Long bean	120	30				Other Vegetables	77.3333	46.1111			Other Vegetables	2.19437	1.30842
Other vegetables	Cucumbers (small)	70	30				Meat (Pork)	149.5	115			Meat (Pork)	4.24213	3.26318
Other vegetables	Daikon	35	30				Seafood	204	235			Eggs	4.63466	3.68881
Other vegetables	Carrots	19	30				Eggs	163.333	130
Other vegetables	White cabbage	45	25
Other vegetables	Cauliflower	72	50
Other vegetables	Lettuce	170	80
Other vegetables	Tomatoes (big)	85	40
Other vegetables	Tomatoes (small)	80	100
Meat, Poultry & Seafood	Red pork (muu yaang daeng)	239	150
Meat, Poultry & Seafood	Pork - 3 layer (3 chan)	179	150
Meat, Poultry & Seafood	Pork bones	65	60
Meat, Poultry & Seafood	Ground pork	115	100
Fish and Seafood	Shrimp	269	270
Fish and Seafood	Squid	139	200
Eggs	No. 1	182	135
Eggs	No. 2	175	130
Eggs	No. 3	133	125
*Price per kilogram in Thai Baht. Except for eggs, which is pack of 30 eggs.

## Sheet: June. 9, 2024
Food Group	Item	Tesco Lotus (THB)*	Fresh Market (THB)*				Average Price per Food Group (THB)					Average Price per Food Group (USD)				Exchange Rate	0.0271
Fruit	Oranges	69	40
Dark green leafy vegetables	Morning glory	107.143	20					Formal Market	Informal Market				Formal Market	Informal Market
Dark green leafy vegetables	Kale	109.756	25				Fruit	69	40			Fruit	1.8699	1.084
Other vegetables	Cucumbers (small)	70	30				Dark Green Leafy Vegetables	108.449	22.5			Dark Green Leafy Vegetables	2.93898	0.60975
Other vegetables	Daikon	42	30				Other Vegetables	89.2776	50.625			Other Vegetables	2.41942	1.37194
Other vegetables	Carrots	23	40				Meat (Pork)	128	100			Meat (Pork)	3.4688	2.71
Other vegetables	White cabbage	49	25				Seafood	294	235			Seafood	7.9674	6.3685
Other vegetables	Cauliflower	79	70				Eggs	175.333	143			Eggs	4.75153	3.8753
Other vegetables	Lettuce	236.22	70
Other vegetables	Tomatoes (big)	95	40
Other vegetables	Tomatoes (small)	120	100
Meat, Poultry & Seafood	Pork - 3 layer (3 chan)	197	140
Meat, Poultry & Seafood	Pork bones	69	60
Meat, Poultry & Seafood	Ground pork	118	100
Fish and Seafood	Shrimp	259	270
Fish and Seafood	Squid	329	200
Eggs*	No. 1	219	150
Eggs*	No. 2	165	144
Eggs*	No. 3	142	135
*Price per kilogram in Thai Baht. Except for eggs, which is pack of 30 eggs.

## Sheet: Jan. 16, 2025
Food Group	Item	Tesco Lotus (THB)*	Fresh Market (THB)*				Average Price per Food Group (THB)				Average Price per Food Group (USD)				Exchange Rate	0.03
Fruit	Oranges	49	30
Fruit	Dragonfruit	69	45					Formal Market	Informal Market			Formal Market	Informal Market
Fruit	Green mango	69	30				Fruit	59	37.5		Fruit	1.77	1.125
Dark green leafy vegetables	Morning glory	75	40				Dark Green Leafy Vegetables	69.6667	50		Dark Green Leafy Vegetables	2.09	1.5
Dark green leafy vegetables	Kale	69	50				Vitamin A-rich fruit and vegetables	79	40		Vitamin A-rich fruit and vegetables	2.37	1.2
Dark green leafy vegetables	Broccoli	65	60				Other Vegetables	62.9727	41.8182		Other Vegetables	1.88918	1.25455
Vitamin-A rich fruits and vegetables	Ripe mango	79	40				Meat (Pork)	124.167	100		Meat (Pork)	3.725	3
Other vegetables	Potato	39	40				Seafood	322.333	260		Seafood	9.67	7.8
Other vegetables	Long green Eggplant	85	20				Eggs	172	142.5		Eggs	5.16	4.275
Other vegetables	Cucumbers (large)	60	20
Other vegetables	Daikon	45	30
Other vegetables	Carrots	25	30
Other vegetables	Purple cabbage	69	50
Other vegetables	White cabbage	39	20
Other vegetables	Cauliflower	65	40
Other vegetables	Lettuce	120	80
Other vegetables	Tomatoes (big)	39	30
Other vegetables	Mushrooms	106.7	100
Meat, Poultry & Seafood	Pork - 3 layer (3 chan)	218	120
Meat, Poultry & Seafood	Pork bones	95	100
Meat, Poultry & Seafood	Ground pork	139	100
Meat, Poultry & Seafood	Chicken (leg)	94	90
Meat, Poultry & Seafood	Chicken (wing)	102	90
Meat, Poultry & Seafood	Chicken	97	100
Fish and Seafood	Shrimp (large)	379	280
Fish and Seafood	Shrimp (small)	259	230
Fish and Seafood	Squid (white)	329	270
Eggs	No. 1	185	150
Eggs	No. 3	159	135
*Price per kilogram in Thai Baht. Except for eggs, which is pack of 30 eggs.
